# Supplementary material for: Bypass Patency and Amputation-Free Survival after Popliteal Aneurysm Exclusion Significantly Depends on Patient Age and Medical Complications: A Detailed Dual-Center Analysis of 395 Consecutive Elective and Emergency Procedures
Source: J Clin Med. 2024 May 10;13(10):2817. doi: 10.3390/jcm13102817 (PMC11122537; doi:10.3390/jcm13102817)
Supplement: Supplementary file 1 [file jcm-13-02817-s001.zip]

Archive with 1 entries (1 files):
- jcm-2954549-supplementary.pdf
